# Supplementary material for: The Effect of the Er3+:YAG Laser Decontamination Process on the Surface of Titanium Alloys, Depending on the Exposure Parameters
Source: Materials (Basel). 2026 Feb 16;19(4):775. doi: 10.3390/ma19040775 (PMC12942487; doi:10.3390/ma19040775)
Supplement: Supplementary file 1 [file materials-19-00775-s001.zip]

Archive with 1 entries (1 files):
- materials-4125545-supplementary.pdf
